# Supplementary material for: Identification of 13 Novel Loci in a Genome-Wide Association Study on Taiwanese with Hepatocellular Carcinoma
Source: Int J Mol Sci. 2023 Nov 16;24(22):16417. doi: 10.3390/ijms242216417 (PMC10671380; doi:10.3390/ijms242216417)
Supplement: Supplementary file 1 [file ijms-24-16417-s001.zip]

Archive with 1 entries (1 files):
- ijms-2669820-supplementary.pdf
